# Supplementary material for: Exploring the effect of sequential antibiotic exposure in resistant Escherichia coli causing urinary tract infections: a proof of principle study
Source: Microbiol Spectr. 2025 Feb 4;13(3):e02525-24. doi: 10.1128/spectrum.02525-24 (PMC11878055; doi:10.1128/spectrum.02525-24)
Supplement: Data set S1 — Data on sequencing. [file spectrum.02525-24-s0001.xlsx]

## Sheet: QC sequencing
Dataset S1: Supplementary Data on Sequencing
Quality control of sequencing of six E. coli isolates and multi-locus sequence type.
ID	Accession Biosample (PRJNA1168719)	# contigs	Largest contig	Total length	GC (%)	N50	N90	L50	L90	coverage	MLST	adk	fumC	gyrB	icd	mdh	purA	recA
Ecoli01	SAMN44056339	66	1158565	5032390	50.57	351839	101127	4	16	42.5002	1193	adk(14)	fumC(14)	gyrB(10)	icd(200)	mdh(17)	purA(7)	recA(10)
Ecoli02	SAMN44056345	93	575242	5040605	50.6	191426	37470	9	32	38.9862	162	adk(9)	fumC(65)	gyrB(5)	icd(1)	mdh(9)	purA(13)	recA(6)
Ecoli03	SAMN44056354	91	616894	5239948	50.71	173096	39133	9	31	41.3486	131	adk(53)	fumC(40)	gyrB(47)	icd(13)	mdh(36)	purA(28)	recA(29)
Ecoli04	SAMN44056346	114	562332	5224693	50.4	263153	46281	7	27	43.2665	127	adk(13)	fumC(14)	gyrB(19)	icd(36)	mdh(23)	purA(11)	recA(10)
Ecoli05	SAMN44056349	140	297122	5254068	50.42	112314	24118	15	51	38.3593	453	adk(99)	fumC(6)	gyrB(33)	icd(33)	mdh(24)	purA(8)	recA(7)
Ecoli06	SAMN44056355	157	250491	5112247	50.66	93251	23513	18	59	40.2811	4981	adk(10)	fumC(616)	gyrB(4)	icd(8)	mdh(8)	purA(13)	recA(73)

## Sheet: Resistance CIP MEC
Chromosomal point mutations and resistance genes associated with ciprofloxacin or mecillinam resistance of six E. coli isolates used in this study.
	Ciprofloxacin					Mecillinam
	GyrA	GyrB	parC	parE	AMR gene	CysB	AMR gene
Ecoli01	p.S83L & p.D87N	-	p.S80I	p.L416F	-	-	-
Ecoli02	p.S83L & p.D87N	-	p.S80I	-	-	-	-
Ecoli03	p.S83L & p.D87N	-	p.S80I & p.E84V	p.I529L	-	-	-
Ecoli04	-	-	-	-	-	-	blaTEM-1
Ecoli05	-	-	-	-	qnrS1	-	blaTEM-1
Ecoli06	p.S83L & p.D87N	-	p.S80I	p.S458A	-	-	blaTEM-1

## Sheet: AMR genes
Antimicrobial resistance (AMR) genes of six E. coli isolates used in this study.
ID	NUM_FOUND	(AGly)aadA1-pm	(Bla)AmpC1_Ecoli	(Bla)Penicillin_Binding_Protein_Ecoli	(Bla)ampH_Ecoli	(MLS)lnu(F)	(Phe)catB4	(Tet)tetA	(Tet)tetR	ANT(3'')-IIa	AcrE	AcrF	AcrS	CRP	EC-5	EC-8	Escherichia_coli_acrA	Escherichia_coli_ampC_beta-lactamase	Escherichia_coli_emrE	Escherichia_coli_mdfA	H-NS	Mrx	PmrF	TolC	YojI	aac(3)-IIa_6	aac(6')-Ib-cr_1	aadA1	aadA2	aadA2_1	aadA5	acrB	acrD	ant(2'')-Ia	aph(3'')-Ib_5	aph(3')-Ia	aph(6)-Id	bacA	baeR	baeS	blaCTX-M-1	blaCTX-M-14	blaCTX-M-15	blaCTX-M-27	blaEC-13	blaEC-15	blaEC-18	blaEC-19	blaOXA-1
Ecoli01	46	.	.	100	100	.	.	.	.	.	100	100	100	100	100	.	100	.	100	100	100	.	100	100	100	.	.	.	.	.	.	100	100	.	.	.	.	100	99.86	100	.	.	.	100	.	.	.	.	.
Ecoli02	49	.	100	100	100	.	.	.	.	.	100	100	100	100	.	.	100	.	100	100	100	.	100	100	100	.	.	.	.	.	100	100	100	.	100	.	.	99.76	100	100	.	.	.	.	.	.	100	.	.
Ecoli03	48	.	.	100	100	.	.	.	.	.	100	100	100	100	100	.	100	.	100	100	100	.	100	100	100	100	.	.	.	.	.	100	100	.	.	.	.	99.76	99.86	100	.	.	100	.	.	.	.	.	.
Ecoli04	50	.	.	100	100	.	.	.	.	99.59	100	100	100	100	100	.	100	.	100	99.11	100	.	100	100	100	.	.	.	.	.	.	100	100	.	.	.	.	99.76	99.86	100	.	.	.	.	.	.	.	.	.
Ecoli05	49	.	100	100	100	.	.	.	.	.	100	100	100	100	.	.	100	.	100	100	100	.	100	100	100	.	.	.	.	.	.	100	100	.	.	.	.	99.76	100	100	.	.	.	.	100	.	.	.	.
Ecoli06	54	.	100	100	100	.	.	.	.	.	83.51	100	100	100	.	.	100	.	100	100	100	.	100	100	100	.	.	.	.	.	100	100	100	.	100	100	100	99.76	100	100	.	.	100	.	.	100	.	.	.
[truncated: 50 more columns]

## Sheet: Virulence genes
Virulence genes (VGs) of six E. coli isolates used in this study.
ID	NUM_FOUND	A79E_RS08235	AAA92657	APECO1_RS01240	APECO1_RS15985	APECO1_RS15990	C_RS05810	C_RS11765	C_RS16090	C_RS16115	C_RS16125	EC55989_RS17035	EC55989_RS17045	EC958_RS02625	EC958_RS02630	EC958_RS15770	ECABU_RS15625	ECABU_RS15695	ECE24377A_RS17310	ECNA114_RS14750	ECNA114_RS14755	ECNA114_RS14760	ECNA114_RS14765	ECNA114_RS14770	ECNA114_RS14775	ECNA114_RS14780	ECNA114_RS14825	ECNA114_RS14835	ECNA114_RS14840	ECNA114_RS14845	ECNA114_RS14850	ECOK1_RS16710	ECP_RS01230	ECP_RS14325	ECP_RS14330	ECP_RS14375	ECS88_RS00560	ECSMS35_RS25765	ECs_3712	ECs_3715	ECs_3718	ECs_3719	ECs_3735	HS453_RS00480	KPHS_35740	KPK_RS08080	KPK_RS08095	KVAR_RS07825	KVAR_RS07885
Ecoli01	196	.	.	.	.	.	.	.	.	.	.	.	.	.	.	.	.	100	.	.	.	100	.	.	.	.	100	.	.	.	.	.	.	100	100	99.97	.	.	.	.	.	.	.	.	.	.	.	.	.
Ecoli02	206	.	.	.	.	.	.	.	.	.	.	.	.	.	.	.	.	.	.	.	.	.	.	.	.	.	.	.	.	.	.	.	.	.	.	.	.	.	100	100	100	100	.	.	.	.	.	.	.
Ecoli03	181	.	.	.	.	.	.	100	.	.	.	.	.	100	88.94;99.55	100	.	.	.	100	100	100	100	100	100	100	100	100	100	100	100	.	.	.	.	.	.	.	.	.	.	.	.	.	.	.	.	.	.
Ecoli04	235	.	.	.	.	.	.	100	.	.	.	.	.	.	.	.	.	100	.	.	.	.	.	.	.	.	.	.	.	.	.	.	100	100	100	100	.	.	.	.	.	.	.	.	.	.	.	.	.
Ecoli05	187	.	.	.	.	.	.	.	.	.	.	.	.	.	.	.	.	.	100	.	.	.	.	.	.	.	.	.	.	.	.	.	.	.	.	.	.	.	.	.	.	.	.	.	.	.	.	.	.
Ecoli06	168	.	.	.	.	.	.	.	.	.	.	.	.	.	.	.	.	.	.	.	.	.	.	.	.	.	.	.	.	.	.	.	.	.	.	.	.	.	100	100	100	99.73	100	.	99.9	.	100	.	.
[truncated: 378 more columns]

## Sheet: Inc types
Inc types of plasmids of six E. coli isolates used in this study.
ID	NUM_FOUND	Col(BS512)_1	Col(MG828)_1	Col156_1	Col440II_1	Col440I_1	Col8282_1	ColRNAI_1	ColpVC_1	IncB/O/K/Z_1	IncB/O/K/Z_2	IncFIA_1	IncFIB(AP001918)_1	IncFIC(FII)_1	IncFII(29)_1	IncFII(pEH01)_1	IncFII(pRSB107)_1	IncFII_1	IncI1-I(Alpha)_1	IncX1_1	IncX1_4	IncX4_1	IncY_1
Ecoli01	4	100	.	92.21	.	.	.	.	.	.	.	100	100	.	.	.	.	.	.	.	.	.	.
Ecoli02	2	.	.	.	.	.	.	.	.	.	.	.	100	99.6	.	.	.	.	.	.	.	.	.
Ecoli03	5	100	100	92.21	.	.	.	.	.	.	.	100	100	.	.	.	.	.	.	.	.	.	.
Ecoli04	2	.	.	100	.	.	.	.	.	.	.	.	100	.	.	.	.	.	.	.	.	.	.
Ecoli05	4	.	100	.	.	.	.	.	.	.	.	.	100	99.6	.	.	.	.	.	100	.	.	.
Ecoli06	4	.	100	.	.	.	.	.	.	.	.	.	100	99.6	.	.	.	.	100	.	.	.	.
